# Supplementary material for: Systemic Treatment with siRNA Targeting Gamma-Secretase Activating Protein Inhibits Amyloid-β Accumulation in Alzheimer’s Disease
Source: Biomater Res. 2024 Jun 12;28:0027. doi: 10.34133/bmr.0027 (PMC11168191; doi:10.34133/bmr.0027)
Supplement: Supplementary 1 — Figs. S1 to S5 [file bmr.0027.f1.zip]

Archive with 5 entries (5 files):
- Fig. S1.png
- Fig S2.tif
- Fig S3.tif
- Fig S4.tif
- Fig S5.tif
